# Supplementary material for: SARS-CoV-2 Rapidly Infects Peripheral Sensory and Autonomic Neurons, Contributing to Central Nervous System Neuroinvasion before Viremia
Source: Int J Mol Sci. 2024 Jul 28;25(15):8245. doi: 10.3390/ijms25158245 (PMC11311394; doi:10.3390/ijms25158245)
Supplement: Supplementary file 1 [file ijms-25-08245-s001.zip]

Archive with 1 entries (1 files):
- ijms-3045532-supplementary.pdf
